# Supplementary material for: Estimating the effect size of surgery to improve walking in children with cerebral palsy from retrospective observational clinical data
Source: Sci Rep. 2018 Nov 5;8:16344. doi: 10.1038/s41598-018-33962-2 (PMC6218552; doi:10.1038/s41598-018-33962-2)
Supplement: Supplementary file 1 — Surgery Effect Size Worksheet [file 41598_2018_33962_MOESM1_ESM.xlsx]

## Sheet: Outcome Predictions
	This worksheet implements the model described in: "Estimating the effect size of surgery to improve walking in children with cerebral palsy from retrospective observational clinical data" Rajagopal, A., Kidziński, Ł., McGlaughlin, A.S., Hicks, J.L., Delp, S.L., Schwartz, M.H.
			Estimated Outcomes
		0		mean	standard deviation
		-1	Current GDI	70
		-2	Future GDI without SEMLS	79.1951	3.45859	6.91718
			Future GDI with SEMLS	86.3999	3.70377	7.40754
			Effect Size of SEMLS	7.20477	5.06752
		Fill in patient data in yellow boxes. Once all fields are filled, estimated outcomes from the surgery and control regression models will update.
			Patient Demographics					Gait Analysis (Walking at Self-Selected Speed)
			Diagnosis - Quadriplegia (1/0)	0				GDI (ipsilateral)	70
			Walk without assistance? (1/0)	1				GDI (contralateral)	70
			Leg Length (m)	0.5				Knee Flexion Angle at Initial Contact (degrees)	10
								Peak Ankle Plantarflexion Moment (N-m/kg)	1.2
								Walking Speed (m/s)	1.1
								Step Length (m)	0.6
			Physical Exam
			Strength (1-5)					Selective Motor Control (0-2)
			Hip Flexion	4				Hip Flexion	2
			Hip Extension	5				Hip Extension	2
			Hip Abduction	4				Hip Abduction	2
			Knee Flexion	4				Knee Flexion	2
			Knee Extension	5				Knee Extension	2
			Dorsiflexion	5				Dorsiflexion	2
			Plantarflexion	4				Plantarflexion	2

## Sheet: Outcome Calculations
	Missing Data?	FALSE
	Strength Score				Selective Motor Control Score
	0.860642				1
		Physical Exam	Principal Direction			Physical Exam	Principal Direction
	Hip Flexion	4	0.4222		Hip Flexion	2	0.3972
	Hip Extension	5	0.3566		Hip Extension	2	0.4076
	Hip Abduction	4	0.3452		Hip Abduction	2	0.3986
	Knee Flexion	4	0.4036		Knee Flexion	2	0.3917
	Knee Extension	5	0.4294		Knee Extension	2	0.4045
	Dorsiflexion	5	0.3768		Dorsiflexion	2	0.3152
	Plantarflexion	4	0.2936		Plantarflexion	2	0.3175
	Normalized Walking Speed
	0.496676
	Normalized Step Length
	1.2
	Surgery Model
	variable		coefficient	coefficient s.d.	patient value
	GDI		0.27	0.032	70
	Normalized Walking Speed		11.5	2.67	0.496676
	Selective Motor Control Score		4.21	1.34	1
	Strength Score		5.51	1.71	0.860642
	Peak Ankle Plantarflexion Moment		1.58	0.6	1.2
	Contralateral Limb GDI		0.05	0.031	70
	Knee Flexion Angle at Initial Contact		-0.059	0.02	10
	Diagnosis - Quadriplegia?		-2.01	0.62	0
	Constant		48.03	2.3	1
	E(GDI-post)	86.3999
	var(GDI-post)	13.7179
	std(GDI-post)	3.70377
	Control Model
	variable		coefficient	coefficient s.d.	patient value
	GDI		0.57	0.03	70
	Selective Motor Control Score		3.71	0.95	1
	Normalized Step Length		5.67	1.28	1.2
	Contralateral Limb GDI		0.096	0.028	70
	Normalized Walking Speed		4.17	1.9	0.496676
	Constant		19.99	2.68	1
	E(GDI-post)	79.1951
	var(GDI-post)	11.9619
	std(GDI-post)	3.45859

## Sheet: Data Summary Statistics
	Range
	Minimum	Maximum	Median	Mean	Standard Deviation
Age	5	18	9.2	9.8	3.3
BMI	1.8	43.6	16.6	17.6	3.7
Strength Score*	0	1	0.59	0.57	0.2
Selective Motor Control Score*	0	1	0.58	0.57	0.27
Spasticity Score*	0	0.89	0.12	0.16	0.15
Gait Deviation Index (ipsilateral)	46.8	108.3	74.5	74.6	9.8
Gait Deviation Index (contralateral)	46.8	108.3	75.8	75.8	9.9
Normalized Walking Speed	0.03	0.61	0.34	0.32	0.17
% Gait Cycle Spent in Single Limb Stance	11.5	95.7	56.7	54.9	11.7
% Gait Cycle Spent in Stance	49.1	90.4	63.2	64.4	5.9
	Percent Population
Diagnosis Subtype
Hemiplegia	0.79
Quadriplegia	0.21
Surgical History
SDR	0.41
Orthopedic	0.42
